# Supplementary material for: ﻿Two new freshwater species of Surirella (Bacillariophyta) from the Wuling Mountains, China
Source: PhytoKeys. 2022 Jun 20;201:35–49. doi: 10.3897/phytokeys.201.79626 (PMC9849047; doi:10.3897/phytokeys.201.79626)
Supplement: XML Treatment for Surirella wufluminensis [file phytokeys.201.79626-treatment1.xml]

<!DOCTYPE tp:taxon-treatment
  PUBLIC "-//TaxonX//DTD Taxonomic Treatment Publishing DTD v0 20100105//EN" "tax-treatment-NSO.dtd">
<tp:taxon-treatment xmlns:tp="http://www.plazi.org/taxpub"><tp:treatment-meta><kwd-group><label>Taxon classification</label><kwd>
                  <named-content content-type="kingdom">Plantae</named-content>
                </kwd><kwd>
                  <named-content content-type="order">Surirellales</named-content>
                </kwd><kwd>
                  <named-content content-type="family">Surirellaceae</named-content>
                </kwd></kwd-group><mixed-citation publication-type="journal"><person-group><name><surname>Long</surname><given-names>Ji-Yan</given-names></name><name><surname>Kociolek</surname><given-names>John Patrick</given-names></name><name><surname>Williams</surname><given-names>David M.</given-names></name><name><surname>Liu</surname><given-names>Bing</given-names></name><name><surname>Mo</surname><given-names>Wen-Hui</given-names></name><name><surname>Chen</surname><given-names>Jin-Hua</given-names></name></person-group><article-title>﻿Two new freshwater species of <italic><tp:taxon-name><tp:taxon-name-part taxon-name-part-type="genus" reg="Surirella">Surirella</tp:taxon-name-part></tp:taxon-name></italic> (<tp:taxon-name><tp:taxon-name-part taxon-name-part-type="phylum">Bacillariophyta</tp:taxon-name-part></tp:taxon-name>) from the Wuling Mountains, China</article-title><source>PhytoKeys</source><day>20</day><month>06</month><year>2022</year><volume>201</volume><fpage>35</fpage><lpage>49</lpage><pub-id pub-id-type="doi">10.3897/phytokeys.201.79626</pub-id></mixed-citation></tp:treatment-meta><tp:nomenclature><label>﻿</label><tp:taxon-name>
                <object-id xmlns:xlink="http://www.w3.org/1999/xlink" content-type="arpha" xlink:type="simple">9FE5A347-FE10-5797-A31A-A0D7C8D6F211</object-id>
                <tp:taxon-name-part taxon-name-part-type="genus" reg="Surirella">Surirella</tp:taxon-name-part>
                <tp:taxon-name-part taxon-name-part-type="species" reg="wufluminensis">wufluminensis</tp:taxon-name-part>
              </tp:taxon-name><tp:taxon-authority>Bing Liu &amp; Kociolek</tp:taxon-authority><tp:taxon-status xmlns:xlink="http://www.w3.org/1999/xlink" xlink:type="simple">sp. nov.</tp:taxon-status><xref ref-type="fig" rid="F1">Figs 1</xref><xref ref-type="fig" rid="F2">, 2</xref><xref ref-type="fig" rid="F3">, 3</xref><xref ref-type="fig" rid="F4">, 4</xref></tp:nomenclature><tp:treatment-sec sec-type="Holotype" id="SECID0EMPAC"><title>Holotype.</title><p><bold><italic>Holotype</italic></bold><named-content xmlns:xlink="http://www.w3.org/1999/xlink" content-type="dwc:institutional_code" xlink:title="Natural History Museum, London, United Kingdom" xlink:href="http://grbio.org/institution/natural-history-museum-london" xlink:type="simple">BM</named-content>! 81892, specimen circled on slide, illustrated as Fig. <xref ref-type="fig" rid="F1">1D</xref>; isotype <named-content xmlns:xlink="http://www.w3.org/1999/xlink" content-type="dwc:institutional_code" xlink:title="Jishou University, Hunan" xlink:href="http://grbio.org/institution/jishou-university" xlink:type="simple">JIU</named-content>! G202106, specimen circled on slide, illustrated as Fig. <xref ref-type="fig" rid="F1">1C</xref>.</p><fig id="F1" position="float" orientation="portrait"><object-id xmlns:xlink="http://www.w3.org/1999/xlink" content-type="doi" xlink:type="simple">10.3897/phytokeys.201.79626.figure1</object-id><object-id xmlns:xlink="http://www.w3.org/1999/xlink" content-type="arpha" xlink:type="simple">B00A001C-40C1-5658-BB56-C5913CFEF7CB</object-id><label>Figure 1.</label><caption><p><italic><tp:taxon-name><tp:taxon-name-part taxon-name-part-type="genus" reg="Surirella">Surirella</tp:taxon-name-part><tp:taxon-name-part taxon-name-part-type="species" reg="wufluminensis">wufluminensis</tp:taxon-name-part></tp:taxon-name></italic> sp. nov., <abbrev xmlns:xlink="http://www.w3.org/1999/xlink" xlink:title="light microscope" id="ABBRID0E4AAE" xlink:type="simple">LM</abbrev>, ×400 <bold>A, C</bold> two counter-clockwise twisted valves <bold>B, D</bold> two clockwise twisted valves. Micrograph of the holotype specimen (Fig. A) and isotype specimen (Fig. D). Scale bar: 50 μm.</p></caption><graphic xmlns:xlink="http://www.w3.org/1999/xlink" xlink:href="phytokeys-201-035_article-79626__-g001.jpg" position="float" orientation="portrait" xlink:type="simple" id="oo_703850.jpg"><uri content-type="original_file" xlink:type="simple">https://binary.pensoft.net/fig/703850</uri></graphic></fig></tp:treatment-sec><tp:treatment-sec sec-type="type locality" id="SECID0EKBAE"><title>Type locality.</title><p>China. Hunan province: the course of Wu River, a sampling point at Changpu Town, Suining County, <named-content xmlns:xlink="http://www.w3.org/1999/xlink" content-type="dwc:verbatimCoordinates" xlink:type="simple"><named-content content-type="geo-json" specific-use="{&#34;type&#34;:&#34;Point&#34;,&#34;coordinates&#34;:[110.153167,26.576500]}" id="NCID0ETBAE" xlink:type="simple">26°34.59'N, 110°09.19'E</named-content></named-content>, 300 m a.s.l., collected by Bing Liu, March 22, 2021.</p></tp:treatment-sec><tp:treatment-sec sec-type="description" id="SECID0EYBAE"><title>Description.</title><p><bold><italic><abbrev xmlns:xlink="http://www.w3.org/1999/xlink" xlink:title="light microscope" id="ABBRID0EBCAE" xlink:type="simple">LM</abbrev></italic></bold> (Fig. <xref ref-type="fig" rid="F1">1</xref>). Valves twisted, sometimes exhibiting linear-lanceolate valve outline (Fig. <xref ref-type="fig" rid="F1">1D</xref>), with twisted and deflected apices (Fig. <xref ref-type="fig" rid="F1">1A–C</xref>). Valve dimensions (n = 27): 198–295 μm long, 41–50 μm wide. Valve face smooth without undulations, valve midline sigmoid, fibulae very distinctive, 20–28 in 100 μm. The degree of rotation (twist) of the valves differs (Fig. <xref ref-type="fig" rid="F1">1A–D</xref>) as each position relative to the observer is different. Two type valves are observed under <abbrev xmlns:xlink="http://www.w3.org/1999/xlink" xlink:title="light microscope" id="ABBRID0EWCAE" xlink:type="simple">LM</abbrev>: one is counterclockwise twisted (Fig. <xref ref-type="fig" rid="F1">1A, C</xref>), the other is clockwise twisted (Fig. <xref ref-type="fig" rid="F1">1B, D</xref>), also seen in <abbrev xmlns:xlink="http://www.w3.org/1999/xlink" xlink:title="scanning electron microscopy" id="ABBRID0ECDAE" xlink:type="simple">SEM</abbrev> (Fig. <xref ref-type="fig" rid="F2">2A–F</xref>).</p><fig id="F2" position="float" orientation="portrait"><object-id xmlns:xlink="http://www.w3.org/1999/xlink" content-type="doi" xlink:type="simple">10.3897/phytokeys.201.79626.figure2</object-id><object-id xmlns:xlink="http://www.w3.org/1999/xlink" content-type="arpha" xlink:type="simple">4A732C8F-F34C-588A-9E0E-A9E42A08951F</object-id><label>Figure 2.</label><caption><p><italic><tp:taxon-name><tp:taxon-name-part taxon-name-part-type="genus" reg="Surirella">Surirella</tp:taxon-name-part><tp:taxon-name-part taxon-name-part-type="species" reg="wufluminensis">wufluminensis</tp:taxon-name-part></tp:taxon-name></italic> sp. nov., <abbrev xmlns:xlink="http://www.w3.org/1999/xlink" xlink:title="scanning electron microscopy" id="ABBRID0E4DAE" xlink:type="simple">SEM</abbrev><bold>A–C</bold> three valves in external view; note the visual discrepancies of twist degrees between them as the position of each valve relative to the observer differs <bold>D–F</bold> three valves in internal view; note the visual discrepancies of twist degrees between them. Scale bars: 20 μm.</p></caption><graphic xmlns:xlink="http://www.w3.org/1999/xlink" xlink:href="phytokeys-201-035_article-79626__-g002.jpg" position="float" orientation="portrait" xlink:type="simple" id="oo_703851.jpg"><uri content-type="original_file" xlink:type="simple">https://binary.pensoft.net/fig/703851</uri></graphic></fig><p><bold><italic><abbrev xmlns:xlink="http://www.w3.org/1999/xlink" xlink:title="scanning electron microscopy" id="ABBRID0EPEAE" xlink:type="simple">SEM</abbrev></italic></bold> (Figs <xref ref-type="fig" rid="F2">2</xref>–<xref ref-type="fig" rid="F4">4</xref>). Valve twisted, but visual discrepancies of degree of twist differs (Fig. <xref ref-type="fig" rid="F2">2A–F</xref>). Valve surface flat without undulations but mound-like siliceous outgrowths scattered throughout (Figs <xref ref-type="fig" rid="F2">2A–C</xref>, <xref ref-type="fig" rid="F3">3A–D</xref>). Very shallow depressions close to mantle, corresponding to beneath, internal fibulae (Fig. <xref ref-type="fig" rid="F3">3B</xref>, four arrows). Raised longitudinal ridges produced on both sides of raphe (Fig. <xref ref-type="fig" rid="F3">3C</xref>). Externally, costae (thickened silica ribs) absent, external openings of areolae slit-like on both valve face and mantle (Fig. <xref ref-type="fig" rid="F3">3D, E</xref>). External distal raphe endings interrupted at both apices (Figs <xref ref-type="fig" rid="F3">3F, G</xref>, <xref ref-type="fig" rid="F4">4D</xref>). Internally, distal raphe endings interrupted only at one apex where two helictoglossa-like processes present (Fig. <xref ref-type="fig" rid="F4">4E</xref>), raphe continuous at another apex (Fig. <xref ref-type="fig" rid="F4">4F</xref>). Mantle with same striation patterns as valve face and its base margin thickened (Figs <xref ref-type="fig" rid="F3">3E, F</xref>, <xref ref-type="fig" rid="F4">4C</xref>). Fibulae distinctive, extending from mantle, spanning 1/3 to 1/2 of half valve width except near two apices where fibulae meeting at midline (Figs <xref ref-type="fig" rid="F2">2D–F</xref>, <xref ref-type="fig" rid="F4">4A</xref>). Uniseriate striae 40–42 in 10 μm (measured in <abbrev xmlns:xlink="http://www.w3.org/1999/xlink" xlink:title="scanning electron microscopy" id="ABBRID0EUGAE" xlink:type="simple">SEM</abbrev> images, n = 3). Internal openings of areolae rounded, rimmed (Fig. <xref ref-type="fig" rid="F4">4C, F</xref>). One portula and ca. 15–23 uniseriate striae located between two adjacent fibulae (Fig. <xref ref-type="fig" rid="F4">4A, B</xref>).</p><fig id="F3" position="float" orientation="portrait"><object-id xmlns:xlink="http://www.w3.org/1999/xlink" content-type="doi" xlink:type="simple">10.3897/phytokeys.201.79626.figure3</object-id><object-id xmlns:xlink="http://www.w3.org/1999/xlink" content-type="arpha" xlink:type="simple">92ECA23A-19F1-5B5D-81C8-8B8801E58FF4</object-id><label>Figure 3.</label><caption><p><italic><tp:taxon-name><tp:taxon-name-part taxon-name-part-type="genus" reg="Surirella">Surirella</tp:taxon-name-part><tp:taxon-name-part taxon-name-part-type="species" reg="wufluminensis">wufluminensis</tp:taxon-name-part></tp:taxon-name></italic> sp. nov., external view, <abbrev xmlns:xlink="http://www.w3.org/1999/xlink" xlink:title="scanning electron microscopy" id="ABBRID0ETHAE" xlink:type="simple">SEM</abbrev><bold>A</bold> a whole valve <bold>B</bold> middle detail from <bold>A</bold> showing the shallow depressions on the valve face correspond to the ones on the mantle (four arrows) <bold>C–E</bold> details from Fig. B showing mound-like siliceous outgrowths on the valve surface (<bold>C, D</bold>, three wavy arrows respectively), raised longitudinal ridges on both sides of the raphe (<bold>C</bold>, two arrows), slit-like external openings of areolae on both valve face and mantle (<bold>D–F</bold>) <bold>F, G</bold> apical details from <bold>A</bold>, note interrupted terminal raphe endings (see also Fig. <xref ref-type="fig" rid="F4">4D</xref>). Scale bars: 20 μm (<bold>A</bold>); 3 μm (<bold>B, C, F, G</bold>); 1 μm (<bold>D, E</bold>).</p></caption><graphic xmlns:xlink="http://www.w3.org/1999/xlink" xlink:href="phytokeys-201-035_article-79626__-g003.jpg" position="float" orientation="portrait" xlink:type="simple" id="oo_703864.jpg"><uri content-type="original_file" xlink:type="simple">https://binary.pensoft.net/fig/703864</uri></graphic></fig><fig id="F4" position="float" orientation="portrait"><object-id xmlns:xlink="http://www.w3.org/1999/xlink" content-type="doi" xlink:type="simple">10.3897/phytokeys.201.79626.figure4</object-id><object-id xmlns:xlink="http://www.w3.org/1999/xlink" content-type="arpha" xlink:type="simple">08434822-3C46-54FF-A84B-D3F56F18EB7B</object-id><label>Figure 4.</label><caption><p><italic><tp:taxon-name><tp:taxon-name-part taxon-name-part-type="genus" reg="Surirella">Surirella</tp:taxon-name-part><tp:taxon-name-part taxon-name-part-type="species" reg="wufluminensis">wufluminensis</tp:taxon-name-part></tp:taxon-name></italic> sp. nov., internal view, <abbrev xmlns:xlink="http://www.w3.org/1999/xlink" xlink:title="scanning electron microscopy" id="ABBRID0ELJAE" xlink:type="simple">SEM</abbrev><bold>A–C</bold> middle details from Fig. <xref ref-type="fig" rid="F2">2D</xref>, note that fibulae extend 1/3 to 1/2 of half valve width (<bold>A</bold>), one portula between two adjacent fibulae (<bold>A, B</bold>), uniseriate striae, and valve mantle with thickened base margin (<bold>C</bold>, white arrow) <bold>D, E</bold> apical details from Fig. <xref ref-type="fig" rid="F2">2D</xref>, note two interrupted external terminal raphe endings (<bold>D</bold>, two arrows), two helictoglossa-like processes (<bold>E</bold>, two arrows) <bold>F</bold> another apex showing continuous raphe at one apex (white arrow). Scale bars: 5 μm (<bold>A</bold>); 2 μm (<bold>B–F</bold>).</p></caption><graphic xmlns:xlink="http://www.w3.org/1999/xlink" xlink:href="phytokeys-201-035_article-79626__-g004.jpg" position="float" orientation="portrait" xlink:type="simple" id="oo_703865.jpg"><uri content-type="original_file" xlink:type="simple">https://binary.pensoft.net/fig/703865</uri></graphic></fig></tp:treatment-sec><tp:treatment-sec sec-type="etymology" id="SECID0EQKAE"><title>Etymology.</title><p>Named after Wu River, where the species was found.</p></tp:treatment-sec><tp:treatment-sec sec-type="ecology" id="SECID0EVKAE"><title>Ecology and distribution.</title><p>Epilithic in a mountain river with oligotrophic waters. The following environmental parameters were measured in the field. Conductivity was 99.7 ± 0.3 μS∙cm<sup>–1</sup>, pH was 7.9 ± 0.1 and water temperature was 13.2 ± 0.2 °C.</p></tp:treatment-sec></tp:taxon-treatment>
