# Supplementary material for: ﻿Two new freshwater species of Surirella (Bacillariophyta) from the Wuling Mountains, China
Source: PhytoKeys. 2022 Jun 20;201:35–49. doi: 10.3897/phytokeys.201.79626 (PMC9849047; doi:10.3897/phytokeys.201.79626)
Supplement: XML Treatment for Surirella suiningensis [file phytokeys.201.79626-treatment2.xml]

<!DOCTYPE tp:taxon-treatment
  PUBLIC "-//TaxonX//DTD Taxonomic Treatment Publishing DTD v0 20100105//EN" "tax-treatment-NSO.dtd">
<tp:taxon-treatment xmlns:tp="http://www.plazi.org/taxpub"><tp:treatment-meta><kwd-group><label>Taxon classification</label><kwd>
                  <named-content content-type="kingdom">Plantae</named-content>
                </kwd><kwd>
                  <named-content content-type="order">Surirellales</named-content>
                </kwd><kwd>
                  <named-content content-type="family">Surirellaceae</named-content>
                </kwd></kwd-group><mixed-citation publication-type="journal"><person-group><name><surname>Long</surname><given-names>Ji-Yan</given-names></name><name><surname>Kociolek</surname><given-names>John Patrick</given-names></name><name><surname>Williams</surname><given-names>David M.</given-names></name><name><surname>Liu</surname><given-names>Bing</given-names></name><name><surname>Mo</surname><given-names>Wen-Hui</given-names></name><name><surname>Chen</surname><given-names>Jin-Hua</given-names></name></person-group><article-title>﻿Two new freshwater species of <italic><tp:taxon-name><tp:taxon-name-part taxon-name-part-type="genus" reg="Surirella">Surirella</tp:taxon-name-part></tp:taxon-name></italic> (<tp:taxon-name><tp:taxon-name-part taxon-name-part-type="phylum">Bacillariophyta</tp:taxon-name-part></tp:taxon-name>) from the Wuling Mountains, China</article-title><source>PhytoKeys</source><day>20</day><month>06</month><year>2022</year><volume>201</volume><fpage>35</fpage><lpage>49</lpage><pub-id pub-id-type="doi">10.3897/phytokeys.201.79626</pub-id></mixed-citation></tp:treatment-meta><tp:nomenclature><label>﻿</label><tp:taxon-name>
                <object-id xmlns:xlink="http://www.w3.org/1999/xlink" content-type="arpha" xlink:type="simple">1C8F581F-CFCE-50B3-89E4-441817CD6A05</object-id>
                <tp:taxon-name-part taxon-name-part-type="genus" reg="Surirella">Surirella</tp:taxon-name-part>
                <tp:taxon-name-part taxon-name-part-type="species" reg="suiningensis">suiningensis</tp:taxon-name-part>
              </tp:taxon-name><tp:taxon-authority>Bing Liu &amp; D.M. Williams</tp:taxon-authority><tp:taxon-status xmlns:xlink="http://www.w3.org/1999/xlink" xlink:type="simple">sp. nov.</tp:taxon-status><xref ref-type="fig" rid="F5">Figs 5</xref><xref ref-type="fig" rid="F6">, 6</xref><xref ref-type="fig" rid="F7">, 7</xref><xref ref-type="fig" rid="F8">, 8</xref></tp:nomenclature><tp:treatment-sec sec-type="Holotype" id="SECID0ETMAE"><title>Holotype.</title><p><bold><italic>Holotype</italic></bold><named-content xmlns:xlink="http://www.w3.org/1999/xlink" content-type="dwc:institutional_code" xlink:title="Natural History Museum, London, United Kingdom" xlink:href="http://grbio.org/institution/natural-history-museum-london" xlink:type="simple">BM</named-content>! 81893, specimen circled on slide, illustrated as Fig. <xref ref-type="fig" rid="F5">5B</xref>; isotype <named-content xmlns:xlink="http://www.w3.org/1999/xlink" content-type="dwc:institutional_code" xlink:title="Jishou University, Hunan" xlink:href="http://grbio.org/institution/jishou-university" xlink:type="simple">JIU</named-content>! G202107, specimen circled on slide, illustrated as Fig. <xref ref-type="fig" rid="F5">5A</xref>.</p><fig id="F5" position="float" orientation="portrait"><object-id xmlns:xlink="http://www.w3.org/1999/xlink" content-type="doi" xlink:type="simple">10.3897/phytokeys.201.79626.figure5</object-id><object-id xmlns:xlink="http://www.w3.org/1999/xlink" content-type="arpha" xlink:type="simple">E9A8A06F-5703-5DC9-8D20-061ADAD20911</object-id><label>Figure 5.</label><caption><p><italic><tp:taxon-name><tp:taxon-name-part taxon-name-part-type="genus" reg="Surirella">Surirella</tp:taxon-name-part><tp:taxon-name-part taxon-name-part-type="species" reg="suiningensis">suiningensis</tp:taxon-name-part></tp:taxon-name></italic>, sp. nov., <abbrev xmlns:xlink="http://www.w3.org/1999/xlink" xlink:title="light microscope" id="ABBRID0EDOAE" xlink:type="simple">LM</abbrev>. ×400 <bold>A–C</bold> three valves showing narrow-ovate outline, slightly heteropolar valves, straight valve median line, downward deflecting head and foot poles, distinctive fibulae spanning 70–80% of half valve width except near each apex where a few fibulae meet at median line. Micrograph of holotype (<bold>B</bold>). Scale bar: 50 μm.</p></caption><graphic xmlns:xlink="http://www.w3.org/1999/xlink" xlink:href="phytokeys-201-035_article-79626__-g005.jpg" position="float" orientation="portrait" xlink:type="simple" id="oo_703866.jpg"><uri content-type="original_file" xlink:type="simple">https://binary.pensoft.net/fig/703866</uri></graphic></fig></tp:treatment-sec><tp:treatment-sec sec-type="type locality" id="SECID0EQOAE"><title>Type locality.</title><p>China. Hunan Province: the course of Wu River, a sampling point at Changpu Town, Suining County, <named-content xmlns:xlink="http://www.w3.org/1999/xlink" content-type="dwc:verbatimCoordinates" xlink:type="simple"><named-content content-type="geo-json" specific-use="{&#34;type&#34;:&#34;Point&#34;,&#34;coordinates&#34;:[110.153167,26.576500]}" id="NCID0EZOAE" xlink:type="simple">26°34.59'N, 110°09.19'E</named-content></named-content>, 300 m a.s.l., collected by Bing Liu, March 22, 2021.</p></tp:treatment-sec><tp:treatment-sec sec-type="description" id="SECID0E5OAE"><title>Description.</title><p><bold><italic><abbrev xmlns:xlink="http://www.w3.org/1999/xlink" xlink:title="light microscope" id="ABBRID0EHPAE" xlink:type="simple">LM</abbrev></italic></bold> (Fig. <xref ref-type="fig" rid="F5">5</xref>). Valves narrowly ovate, heteropolar, with downward deflecting head and foot poles; headpole broadly rounded whereas footpole narrowly rounded. Valve dimensions (n = 8): 148–173 μm long, 49–55 μm wide (measured at widest valve part). Valve face appearing smooth, without undulations and costae. Valve midline straight, downward deflecting at each apex. Fibulae very distinctive, parallel in valve middle part, radiate at two apices, 20–24 in 100 μm. Fibulae extending from mantle towards midline, spanning 70–80% of half valve width except near each apex where few fibulae nearly meet at median line.</p><p><bold><italic><abbrev xmlns:xlink="http://www.w3.org/1999/xlink" xlink:title="scanning electron microscopy" id="ABBRID0EVPAE" xlink:type="simple">SEM</abbrev></italic></bold> (Figs <xref ref-type="fig" rid="F6">6</xref>–<xref ref-type="fig" rid="F8">8</xref>). Valve smooth, canal raphe system located around valve margins, slightly raised (Fig. <xref ref-type="fig" rid="F6">6A</xref>). Median line slightly raised, continuous from pole to pole, downward deflecting at both apices (Fig. <xref ref-type="fig" rid="F6">6A</xref>). Valve surface producing shallow troughs and higher crests (Fig. <xref ref-type="fig" rid="F6">6A, B</xref>), and troughs alternating with crests from pole to pole. Costae (thickened siliceous ribs) absent (Fig. <xref ref-type="fig" rid="F6">6B</xref>). Each trough corresponding to its internal fibula, each crest composed of c. 16–27 uniseriate striae (Fig. <xref ref-type="fig" rid="F6">6B, E</xref>). Distal raphe endings curved (Fig. <xref ref-type="fig" rid="F6">6C, D</xref>). Mantle with same pattern as valve surface, troughs align with each other (Fig. <xref ref-type="fig" rid="F6">6E</xref>). Internally, fibulae evident, extending from mantle to median line, spanning 70–80% of half valve width. Striae uniseriate, 47–51 in 10 μm. External openings of areolae slit-like (Fig. <xref ref-type="fig" rid="F6">6B</xref>) while internal openings rounded and rimmed (Fig. <xref ref-type="fig" rid="F7">7D</xref>). One portula and 16–27 uniseriate striae located between two adjacent fibulae (Fig. <xref ref-type="fig" rid="F7">7B</xref>). Sinking of mantle against fibulae present (Fig. <xref ref-type="fig" rid="F7">7C</xref>). Raphe continuous at one apex whereas interrupted at other apex (Figs <xref ref-type="fig" rid="F7">7E</xref>, <xref ref-type="fig" rid="F8">8B</xref>). Valvocopula open (Fig. <xref ref-type="fig" rid="F8">8A, C</xref>) and rimmed areolae internally (Fig. <xref ref-type="fig" rid="F8">8D</xref>).</p><fig id="F6" position="float" orientation="portrait"><object-id xmlns:xlink="http://www.w3.org/1999/xlink" content-type="doi" xlink:type="simple">10.3897/phytokeys.201.79626.figure6</object-id><object-id xmlns:xlink="http://www.w3.org/1999/xlink" content-type="arpha" xlink:type="simple">A8B202E8-231A-56DA-AB7F-74C014EAF8B6</object-id><label>Figure 6.</label><caption><p><italic><tp:taxon-name><tp:taxon-name-part taxon-name-part-type="genus" reg="Surirella">Surirella</tp:taxon-name-part><tp:taxon-name-part taxon-name-part-type="species" reg="suiningensis">suiningensis</tp:taxon-name-part></tp:taxon-name></italic> sp. nov., external view, <abbrev xmlns:xlink="http://www.w3.org/1999/xlink" xlink:title="scanning electron microscopy" id="ABBRID0ERSAE" xlink:type="simple">SEM</abbrev><bold>A</bold> one valve showing distinct continuous siliceous median ridge, downward deflecting head and foot poles (two arrows), and pattern of troughs alternating with crests <bold>B</bold> detail from <bold>A</bold> showing two troughs and one crest <bold>C, D</bold> apical details from <bold>A</bold>, note two curved terminal raphe fissures (<bold>C</bold>, two arrows) <bold>E</bold> marginal detail of <bold>A</bold>, note the recessed valve mantle with thickened base margin, no fenestrae existed, troughs on valve surface corresponding to those on the mantle (two black arrows). Scale bars: 20 μm (<bold>A</bold>); 2 μm (<bold>B–E</bold>).</p></caption><graphic xmlns:xlink="http://www.w3.org/1999/xlink" xlink:href="phytokeys-201-035_article-79626__-g006.jpg" position="float" orientation="portrait" xlink:type="simple" id="oo_703867.jpg"><uri content-type="original_file" xlink:type="simple">https://binary.pensoft.net/fig/703867</uri></graphic></fig><fig id="F7" position="float" orientation="portrait"><object-id xmlns:xlink="http://www.w3.org/1999/xlink" content-type="doi" xlink:type="simple">10.3897/phytokeys.201.79626.figure7</object-id><object-id xmlns:xlink="http://www.w3.org/1999/xlink" content-type="arpha" xlink:type="simple">3B924F5A-5D2A-5628-9026-433666982B56</object-id><label>Figure 7.</label><caption><p><italic><tp:taxon-name><tp:taxon-name-part taxon-name-part-type="genus" reg="Surirella">Surirella</tp:taxon-name-part><tp:taxon-name-part taxon-name-part-type="species" reg="suiningensis">suiningensis</tp:taxon-name-part></tp:taxon-name></italic>, sp. nov., internal view, <abbrev xmlns:xlink="http://www.w3.org/1999/xlink" xlink:title="scanning electron microscopy" id="ABBRID0EBUAE" xlink:type="simple">SEM</abbrev><bold>A</bold> one complete valve showing fibulae extending close to median line and fibulae corresponding to the sinking of mantle (i.e. troughs, six arrows) <bold>B</bold> detail from <bold>A</bold> showing only one portula between two adjacent fibulae and uniseriate striae <bold>C</bold> sinking of mantle against the fibulae (two arrows) <bold>D, E</bold> apical details from <bold>B</bold>, note the raphe continuous at one apex (<bold>D</bold>, arrow) whereas interrupted at the other apex (<bold>E</bold>, one arrow pointing at a helictoglossa-like process). Scale bars: 20 μm (<bold>A</bold>); 2 μm (<bold>B, C, E</bold>); 1 μm (<bold>D</bold>).</p></caption><graphic xmlns:xlink="http://www.w3.org/1999/xlink" xlink:href="phytokeys-201-035_article-79626__-g007.jpg" position="float" orientation="portrait" xlink:type="simple" id="oo_703868.jpg"><uri content-type="original_file" xlink:type="simple">https://binary.pensoft.net/fig/703868</uri></graphic></fig><fig id="F8" position="float" orientation="portrait"><object-id xmlns:xlink="http://www.w3.org/1999/xlink" content-type="doi" xlink:type="simple">10.3897/phytokeys.201.79626.figure8</object-id><object-id xmlns:xlink="http://www.w3.org/1999/xlink" content-type="arpha" xlink:type="simple">E9ECC077-4D84-566D-B817-2BADA66035FF</object-id><label>Figure 8.</label><caption><p><bold>A–D</bold><italic><tp:taxon-name><tp:taxon-name-part taxon-name-part-type="genus" reg="Surirella">Surirella</tp:taxon-name-part><tp:taxon-name-part taxon-name-part-type="species" reg="suiningensis">suiningensis</tp:taxon-name-part></tp:taxon-name></italic>, sp. nov., internal view, <abbrev xmlns:xlink="http://www.w3.org/1999/xlink" xlink:title="scanning electron microscopy" id="ABBRID0EVVAE" xlink:type="simple">SEM</abbrev><bold>A</bold> one valve with valvocopula, note the open nature of valvocopula (arrow) <bold>B</bold> apical detail from <bold>A</bold>, note two helictoglossa-like processes (two arrows) <bold>C</bold> detail of open part of valvocopula <bold>D</bold> detail of valvocopula showing the rimmed areolae internally. Scale bars: 20 μm (<bold>A</bold>); 4 μm (<bold>B</bold>); 1 μm (<bold>C, D</bold>).</p></caption><graphic xmlns:xlink="http://www.w3.org/1999/xlink" xlink:href="phytokeys-201-035_article-79626__-g008.jpg" position="float" orientation="portrait" xlink:type="simple" id="oo_703869.jpg"><uri content-type="original_file" xlink:type="simple">https://binary.pensoft.net/fig/703869</uri></graphic></fig></tp:treatment-sec><tp:treatment-sec sec-type="etymology" id="SECID0EOWAE"><title>Etymology.</title><p>Named after Suining County of Hunan Province, where the species was found.</p></tp:treatment-sec><tp:treatment-sec sec-type="ecology" id="SECID0ETWAE"><title>Ecology and distribution.</title><p>Epilithic in a mountain river with oligotrophic waters. <italic><tp:taxon-name><tp:taxon-name-part taxon-name-part-type="genus" reg="Surirella">Surirella</tp:taxon-name-part><tp:taxon-name-part taxon-name-part-type="species" reg="suiningensis">suiningensis</tp:taxon-name-part></tp:taxon-name></italic> was found in the same sampling site with <italic><tp:taxon-name><tp:taxon-name-part taxon-name-part-type="genus" reg="Surirella">S.</tp:taxon-name-part><tp:taxon-name-part taxon-name-part-type="species" reg="wufluminensis">wufluminensis</tp:taxon-name-part></tp:taxon-name></italic>, for the environmental parameters, see above.</p></tp:treatment-sec></tp:taxon-treatment>
